# Supplementary material for: Analysis of the Mutational Landscape of Osteosarcomas Identifies Genes Related to Metastasis and Prognosis and Disrupted Biological Pathways of Immune Response and Bone Development
Source: Int J Mol Sci. 2023 Jun 21;24(13):10463. doi: 10.3390/ijms241310463 (PMC10342084; doi:10.3390/ijms241310463)
Supplement: Supplementary file 1 [file ijms-24-10463-s001.zip]

Archive with 7 entries (7 files):
- Supplementary Figure S1.png
- Supplementary Figure S2.png
- Supplementary Table S1.pdf
- Supplementary Table S2.xlsx
- Supplementary Table S3.xlsx
- List of Supplementary Material.pdf
- Supplementary Document S1.pdf
